# Supplementary material for: Stent thrombosis associated with non-response to clopidogrel despite co-administration of aspirin and ibrutinib
Source: Eur Heart J Case Rep. 2026 May 21;10(5):ytag352. doi: 10.1093/ehjcr/ytag352 (PMC13198366; doi:10.1093/ehjcr/ytag352)
Supplement: ytag352_Supplementary_Data [file ytag352_supplementary_data.zip]

Archive with 5 entries (5 files):
- Inline Video 1 - post index PCI.mp4
- Inline Video 2 - stent thrombosis.mp4
- Inline Video 3 - IVUS of stent thrombosis.mp4
- Supplementary Video 1 - pre-index PCI.mp4
- Supplementary Video 2 - post-PCI of stent thrombosis.mp4
